# Supplementary material for: PCBP1 is associated with rheumatoid arthritis by affecting RNA products of genes involved in immune response in Th1 cells
Source: Sci Rep. 2022 May 19;12:8398. doi: 10.1038/s41598-022-12594-7 (PMC9120163; doi:10.1038/s41598-022-12594-7)
Supplement: Supplementary file 6 — Supplementary Table 1. [file 41598_2022_12594_MOESM6_ESM.xlsx]

## Sheet: 工作表1
Table 1：Primer sequences used for qRT-PCR analysis.
IL1A -F	TGAGACTCCAGACCTACG
IL1A -R	TCACGGCACTAAGAACTATT
CSF2-F	AACTCAGGATGGTCATCTTG
CSF2-R	TCTGCCATGCCTGTATCA
IL13-F	GGCACACTTCTTCTTGGT
IL13-R	CTGAGTCTCTGAACCCTTG
IL4-F	CAGTTCTACAGCCACCATG
IL4-R	CGAGCCGTTTCAGGAATC
Ptger4-M-F	TGCCGCTACAGTACCATCCCCA
Ptger4-AS-F	CAGGTTGGAGTACCATCCCCA
Ptger4-M/AS-R	GCTCAAGGAGGCGGACGAAT
Ptger2-M/AS-F	ACCATCACCTTCGCCGTCTG
Ptger2-AS-R	GCTTGTTATCCGTGAAAGGC
Ptger2-M-R	ATGCAAAAATCGTGAAAGGC
Il1r2-M/AS-F	TCCTGCTGGAGGTGAAAGTC
Il1r2-AS-R	CTTACTGAATCTGCAGCTCT
Il1r2-M-R	AGCACGTGGCCTGCAGCTCT
Ccr5-M-F	AACTCTCCCCGGGTGGAACAA
Ccr5-AS-F	TATGCACAGGGGTGGAACAA
Ccr5-M/AS-R	TTTGGCAGGGCTCCGATGTA
